# Supplementary material for: Enhanced Levels of Glycosphingolipid GM3 Delay the Progression of Diabetic Nephropathy
Source: Int J Mol Sci. 2023 Jul 12;24(14):11355. doi: 10.3390/ijms241411355 (PMC10379152; doi:10.3390/ijms241411355)
Supplement: Supplementary file 1 [file ijms-24-11355-s001.zip]

Archive with 1 entries (1 files):
- ijms-2472725-supplementary.pdf
